# Supplementary material for: Portable Multi-Layer Capsule-Shaped Triboelectric Generator for Human Motion Energy Harvesting
Source: Micromachines (Basel). 2024 Jun 29;15(7):852. doi: 10.3390/mi15070852 (PMC11278884; doi:10.3390/mi15070852)
Supplement: Supplementary file 1 [file micromachines-15-00852-s001.zip]

Archive with 3 entries (3 files):
- micromachines-3052632 supplementary.pdf
- Video S1.mp4
- Video S2.mp4
